# Supplementary material for: Predicting the Functional, Molecular, and Phenotypic Consequences of Amino Acid Substitutions using Hidden Markov Models
Source: Hum Mutat. 2012 Oct 3;34(1):57–65. doi: 10.1002/humu.22225 (PMC3558800; doi:10.1002/humu.22225)
Supplement: Supplementary file 3 [file humu0034-0057-SD3.txt]

Shihab et al., Human Mutation   1 
 
 
 
Supp. Figure S1. Scoring the Magnitude of Effect of Amino Acid 
Substitutions.  The expected input for an unweighted prediction is the 
protein sequence and substitution whereas the expected input for a 
weighted prediction is the SwissProt/TrEMBL protein ID and 
substitution.  Next, protein domain annotations from the 
SUPERFAMILY and Pfam databases are made.  In addition, if an
unweighted prediction is requested, an ab initio HMM is built fromthe 
alignment of homologous sequences collected as part of the 
JackHMMERalgorithm.  The amino acidsubstitution is thenmapped 
onto the correspondingHMM match states where the information gain 
(as  measured by the Kullback-Leibler divergence from the 
SwissProt/TrEMBLamino acid composition) is then calculated.  This 
is then used to deduce the most informative HMM and a prediction is
made accordingly.Shihab et al., Human Mutation   2 
 
 
 
Supp. Figure S2. In this study, we interrogate the amino acid conservation within 
homologous (both orthologous and paralogous) sequences using HMMs.  The JackHMMER
algorithm takes a query sequence and iteratively searches a sequence database for
homologous sequences (akin to the PSI-BLAST algorithm).  In order to establish the 
optimal parameters for the JackHMMER algorithm, i.e. the sequence database to search
(SwissProt/TrEMBL or UniRef90) and the number of iterations required, we randomly 
sampled 100 proteins from the SwissVar dataset (involving 143 disease-causing and 311
functionally neutral AASs) and compared the performance of FATHMM at each
JackHMMER iteration using Equation 1 (Figures A & B).  In general, we observed no 
significant improvements in the performance of FATHMM at later iterations in either 
sequence database, indicating that a single iteration is sufficient when searching for 
homologous sequences for the computational prediction ofthe functional effects of amino 
acid substitutions.  Therefore, the final versionofFATHMM implements one JackHMMER 
iteration across the UniRef90. 
 
 Shihab et al., Human Mutation   3 
 
 
Supp. Figure S3. A Receiver Operating Characteristic (ROC) curve showing the accumulated 
true positives plotted against the accumulated false positives for all unweighted (A) and 
weighted (B) computational prediction algorithms evaluated using the SwissVar benchmark 
dataset.  Here, the “HumVar” and “Profile” versions ofPolyPhen v2 and PhD-SNP are plotted as 
they performed best (in terms of performance accuracy). Shihab et al., Human Mutation   4 
 
Supp. Table S1. Mutation Submission Procedure forComputational Prediction Methods 
 
PredictionMethod Methodology 
SIFT Local Installation 
PolyPhen 1 Automatic Web Submission/Scraping 
PolyPhen 2 BatchSubmission 
PANTHER Local Installation 
PhD-SNP Local Installation 
PMut Author Request
SNPs&GO Automatic Web Submission/Scraping 
MutPred Author Request
 
For methods without a batch submission/download facility, we developed customweb-scraping 
scripts in the Python programming language (available upon request) which submitted the
mutations, one at a time, and parsed the predictions.  For prediction methods where this was not 
possible, e.g. MutPred, the authors of the method kindly processed our mutation dataset. Shihab et al., Human Mutation   5 
 
Supp. Table S2. Performance of OurWeighted Method using a Leave-One-Out Analysis
 
 Accuracy Precision Specificity Sensitivity NVP MCC
VariBench† 0.86 0.86 0.86 0.85 0.85 0.71
SwissVar† 0.81 0.84 0.85 0.77 0.79 0.63
BRCA1 - - 0.60 0.47 - - 
MSH2 - - 0.50 0.74 - - 
MLH1 - - 0.19 0.95 - - 
TP53 - - NA 1.00 - - 
 
 
For this analysis, we adjusted our pathogenicity weights, Wd and Wn, if and only when the AAS 
being evaluated was present ineither the HGMD [Stenson et al.,2009]or UniProt [Apweiler et 
al., 2004] datasets.  We observed no significant deviations in the performance measures and
concluded that the performances observed in our benchmarks were not biased towards the 
pathogenicity weights employed.  
 
† The performance measurements reported are calculated from normalised numbers. 
 
 
 
 Shihab et al., Human Mutation   6 
 
Supp. Table S3.  Availability of Computational Prediction Methods 
 
 SIFT PolyPhen
v1 
PolyPhen
v2 
PANTHER PhD-SNP 
(Profile)
PMut SNPs&GO MutPred FATHMM 
Web-Server ✓  * ✓  ✓  ✓  ✓  ✓  ✓  ✓  
Average Run-Time (Single Query) † - † < 1 Minute 2 Minutes † † † † 
BatchFacility Available ✓  - ✓  ✗  ✗  ✗  ✗  ✗  ✓  
BatchFacility Limitation 1,000 
Proteins
- 150,000 
AASs 
- - - - - Unlimited
Phenotypic Associations ✗  - ✗  ✗  ✗  ✗  ✗  ✗  ✓  
Download Available ✓  - ✓  ✓  ✓  ✗  ✗  ✗  ✓  
OptionalPre-Computed Database‡ ✗  - ✓  ✗  ✗  - - - ✓  
Open Source ✗  - ✗  ✓  ✗  - - - ✓  
 
* PolyPhen v1 has now been discontinued and is no longer accepting user submissions 
† pre-computed / near-instant predictions available (restrictions may apply) 
‡ optional pre-computed database for near-instant predictions while running locally 
 
 
 Shihab et al., Human Mutation   7 
 
Supp. Table S4.  The Predicted Phenotypic Consequences of Disease-Associated AASs 
against theirAssociated Diseases/Abnormalities 
 
Gene &
Amino Acid Substitution
Associated Disease &
MIMIdentifier
Phenotypic Inference
FBN1
C1971Y
Marfan syndrome 
MIM# 154700 
 Dilatationof the Ascending Aorta 
 Abnormality ofthe Aortic Valve  
 Emphysema  
 MitralRegurgitation
HEXA
W485R 
GM2-Gangliosidosistype 1
MIM# 272800 
 Abnormality ofMetabolism/Homeostasis  
 Angiokeratoma 
 MentalDeterioration 
 Cardiomegaly 
 Beakingof Vertebral Bodies
PSAP
C388F
Atypical Gaucher disease
MIM# 610539 
 Abnormality ofthe MusculoskeletalSystem  
 Abnormality ofMetabolism/Homeostasis  
 Abnormality ofthe Immune System  
 Functional Respiratory Abnormality  
 Abnormality ofthe Lung 
 Respiratory Insufficiency 
CHRNG
R239C 
Escobar syndrome 
MIM# 265000 
 Intermittent Episodes of Respiratory Insufficiency Due toMuscleWeakness  
 Prolonged Miniature Endplate Currents  
 DecreasedSize of Nerve Terminals  
 Generalized Muscle Weakness due toDefectat the Neuromuscular Junction  
 Muscle FiberAtrophy  
 Multiple Pterygia  
 Generalized Amyoplasia 
 DecreasedFetal Movement  
 Hypoplastic Heart  
 Cystic Hygroma 
 Poor Feeding due toMuscle Weakness  
 Easy Fatigability  
 Gower Sign 
 Flat Nose  
 Abnormal CervicalCurvature  
 Thin Ribs 
 Vertebral Fusion  
 Weak Cry  
 Ophthalmoparesis  
 Ptosis  
 High-Arched Palate 
 Poor Suck 
 Macrotia  
 Bulbar Palsy  
 IntrauterineGrowth Restriction 
 Myopathy 
 Malignant Hyperthermia  
 Umbilical Hernia  
 Joint Dislocation 
 Abnormality of TemperatureRegulation 
 Abnormality ofPrenatal Development or Birth  
 Abnormality ofMuscle Fibers 
 Abnormality ofthe Nervous System  
 Functional Respiratory Abnormality 
 
 Shihab et al., Human Mutation   8 
 
Supp. Table S5. Interesting Single Nucleotide Variants (SNVs) Between the “Elite” and 
“Landrace” Wheat Varieties
 
Wheat Contig &
nsSNP Position 
Phenotypic Inference 
Contig F0Z7V0F01D2DA5 
nsSNP Position 127 
 
 1 Main ShootGrowth  
 Seed Development Stages  
 Plant StructureDevelopment Stage  
 Flower Development Stages  
 CorollaDevelopmental Stages  
 4 Anthesis 
 3 Flower Organ Development Stages  
 4 Leaf Senescence Stage  
 A VegetativeGrowth  
 Embryo Development Stages  
 Whole Plant Growth Stage  
 LeafProduction 
 LP.06 Six Leaves Visible  
 LP.12 Twelve Leaves Visible 
 LP.04 Four Leaves Visible  
 F Mature Embryo Stage  
 D Bilateral Stage  
 E ExpandedCotyledon Stage  
 LP.02 Two Leaves Visible  
 LP.10 Ten Leaves Visible  
 C GlobularStage  
 LeafDevelopment Stages  
 LP.08 Eight Leaves Visible 
Contig 09781
nsSNP Position 386 
 Plant StructureDevelopment Stage 
 
 
 
 
 
